# Supplementary material for: Protective Efficacy of a Modified Vaccinia Ankara-Based Vaccine Against Zika
Source: Vaccines (Basel). 2026 Mar 10;14(3):252. doi: 10.3390/vaccines14030252 (PMC13030437; doi:10.3390/vaccines14030252)
Supplement: Supplementary file 1 [file vaccines-14-00252-s001.zip]

Archive with 3 entries (3 files):
- FigureS1.png
- FigureS2.png
- Supplementary information.pdf
